# Supplementary material for: Variant curation and interpretation in hereditary cancer genes: An institutional experience in Latin America
Source: Mol Genet Genomic Med. 2023 Mar 10;11(5):e2141. doi: 10.1002/mgg3.2141 (PMC10178801; doi:10.1002/mgg3.2141)
Supplement: Supplementary file 3 — Table S2 Variants with conflicting interpretation [file MGG3-11-e2141-s004.xlsx]

## Sheet: CI Variants-Manual Curation 
Table S2. Variants with conflicting interpretation
INC-C Variant Classification	Transcript	Variant	Equivalent variant	ClinVAR	VarSome	Transcript	ACMG Criteria	PathoMAN	Transcript	ACMG Criteria	Allele Count gnomAD	Allele Number	Allele Frequency	ClinGen	Invitae	Invitae submitted	ACMG/AMP-Manual curation	SHERLOC-Manual curation	Reclassifie	Interpretation
VUS	NM_000051.3	ATM:c.295A>G(p.Ser99Gly)	N/A	Conflict of interpretation	VUS	NM_000051.4	PM2,PP2,PP3	VUS	ENST00000278616	PP3	74	282288	0.000262144	N/A	B	2020-01-29	LB	B	Yes	B/LB
VUS	NM_032043.3	BRIP1:c.2220G>T(p.Gln740His)	N/A	Conflict of interpretation	LB	NM_032043.3	PM2,BS3,BP4	VUS	ENST00000259008	PP3	148	282672	0.000523575	N/A	LB	2020-02-06	B	LB	Yes	B/LB
P/LP	NM_000077.4	CDKN2A:c.-34G>T	CDKN2A:c.194-3653G>T	LP	LP	NM_058195.3	PM2,PP5,BP4	VUS	ENST00000304494	PP5	13	146754	8.85836e-05	N/A	P	2020-02-06	P	P	Yes	P
VUS	NM_000059.3	BRCA2:c.8036A>G (p.Asp2679Gly)	BRCA2:c.8036A>G(p.Asp2679Gly)	Conflict of interpretation	LP	NM_000059.4	PM1,PM2,PP3	VUS	ENST00000380152	PP3	7	282620	2.47682e-05	N/A	VUS	2020-02-06	VUS	VUS	No	VUS
VUS	NM_000551.3	VHL:c.154G>A (p.Glu52Lys)	N/A	Conflict of interpretation	LP	NM_000551.4	PM1,PM2,PP2,PP5,BP4	VUS	ENST00000256474	PP2,BP4	19	222880	8.52477e-05	Not cured	VUS	2020-02-06	VUS	VUS	No	VUS
VUS	NM_000535.7	PMS2:c.2149G>A (p.Val717Met)	N/A	Conflict of interpretation	VUS	NM_000535.7	PM1,PM2,BP4	VUS	ENST00000265849	PM2,BP4	190	268632	0.000707287	N/A	LB	2020-01-29	LB	LB	Yes	LB
VUS	NM_002485.5	NBN:c.1354A>C (p.Thr452Pro)	N/A	Conflict of interpretation	VUS	NM_002485.5	PM2,BP4	VUS	ENST00000265433	PM2,BP4	1	251218	3.98061e-06	N/A	LB	2020-01-29	VUS	LB	CI	CI
P/LP	NM_002528.6	NTHL1:c.268C>T(p.Gln90Ter)	N/A	P	P	ENST00000219066.1	PVS1,PM2,PP3,PP5	VUS	ENST00000219066	PVS1,PP5,	400	282222	0.00141732	N/A	CI	N/A	VUS	P	No	P/LP
P/LP	NM_007294.4	BRCA1:c.213-12A>G	N/A	P	LP	NM_007294.4	PM2,PP5,BP4	VUS	ENST00000357654	PM2,PP3,PP5	not found	not found	not found	N/A	P	2020-02-06	P	P	Yes	P
P/LP	NM_000251.3	MSH2:c.942+3A>T	N/A	P	LP	NM_000251.3	PM2,PP5,BP4	B	ENST00000233146	PP3,PP5,BS1,BS2	1	30582	3.2699e-05	N/A	P	2020-03-06	LP	P	No	P/LP
VUS	NM_007294.4	BRCA1:c.441+64delT	N/A	B	B	NM_007294.4	BA1,BP4	VUS	ENST00000357654	PM2,BP6	not found	not found	not found	N/A	N/A	N/A	LB	B	Yes	LB
VUS	NM_004360.5	CDH1:c.1710T>C (p.Asn570=)	N/A	LB	B	NM_004360.5	BS1,BP4,BP6	VUS	ENST00000261769	PP5	6	251476	2.38591e-05	Not cured	LB	2020-02-06	LB	LB	Yes	LB
VUS	NM_004655.4	AXIN2:c.2195C>T (p.Thr732Met)	N/A	VUS	LB	NM_004655.4	BS1,BP1,BP4	VUS	ENST00000307078	BP4	9	282754	3.18298e-05	N/A	VUS	2020-02-06	VUS	VUS	No	VUS
P/LP	NM_000077.4	CDKN2A:c.458-105A>G	N/A	LP	VUS	NM_000077.5	PM2,PP5,BP4	VUS	ENST00000304494	PM2,PP5	not found	not found	not found	N/A	LP	2020-02-06	LP	LP	Yes	LP
VUS	NM_001005735.2	CHEK2:c.449-5T>A	NM_007194.4(CHEK2):c.320-5T>A	Conflict of interpretation	VUS	NM_001005735.2	PM2,BP4	VUS	ENST00000328354	PP3,BS2	152	282198	0.000538629	N/A	B	2020-01-29	LB	B	Yes	B/LB
VUS	NM_001308632.1	POLD1:c.2130G>C(p.Gln710His)	POLD1(NM_001256849.1):c.2052G>C(p.Gln684His)	Conflict of interpretation	B	NM_001308632.1	PP3,BS1,BS2,BP1	VUS	ENST00000440232	PP3	123	281366	0.000437153	N/A	LB	2020-01-29	LB	LB	Yes	LB
VUS	NM_000136.3	FANCC:c.329T>C(p.Leu110Pro)	N/A	VUS	LB	NM_000136.3	PM2,BP1,BP4	VUS	ENST00000289081	PM2,BP4	3	251106	1.19471e-05	N/A	VUS	2020-02-06	VUS	VUS	No	VUS
VUS	NM_005732.4	RAD50:c.1534G>T(p.Ala512Ser)	N/A	Conflict of interpretation	VUS	NM_005732.4	BP4	VUS	ENST00000265335	PP5,BP4	75	282194	0.000265775	N/A	LB	2020-01-29	LB	LB	Yes	LB
P	NM_000546.6	TP53:c.473G>T(p.Arg158Leu)	N/A	P	LP	NM_000546.6	PM1,PM2,PM5,PP2,PP3,PP5,BP6	VUS	ENST00000269305	PM2,PP2,PP3	1	251268	3.97981e-06	Not cured	P	2020-04-02	P	P	No	P
VUS	NM_004260.4	RECQL4:c.20T>G(p.Val7Gly)	N/A	VUS	LB	NM_004260.4	PM2,BP1,BP4	Invalid AN	Invalid AN	Invalid AN	1	65692	1.52226e-05	N/A	VUS	2020-02-06	VUS	VUS	No	VUS
VUS	NM_004329.3	BMPR1A:c.59G>A(p.Arg20His)	N/A	Conflict of interpretation	B	NM_004329.3	PM1,PP2,BS1,BS2,BP4	VUS	ENST00000372037	BP4	6	251288	2.3877e-05	N/A	VUS	2020-02-06	VUS	VUS	No	VUS
VUS	NM_000075.4	CDK4:c.776C>T(p.Ser259Leu)	N/A	Conflict of interpretation	LB	NM_000075.4	PM1,BS1,BP4	VUS	ENST00000257904	BP4	27	281920	9.57719e-05	N/A	LB	2020-02-06	LB	LB	Yes	LB
VUS	NM_000059.3	BRCA2:c.521G>A (p.Arg174His)	N/A	Conflict of interpretation	VUS	NM_000059.4	PM2,BP4	VUS	ENST00000380152	PP5,BP4	5	282754	1.76832e-05	N/A	LB	2020-02-06	VUS	LB	CI	CI
LP	NM_000251.3	MSH2:c.1276G>A(p.Gly426Arg)	N/A	Conflict of interpretation	P	NM_000251.3	PVS1,PS1,PM2,PM5,PP2,PP3	VUS	ENST00000233146	PM2,PP3	not found	not found	not found	N/A	LP	2020-02-06	P	LP	No	LP
VUS	NM_030621.4	DICER1:c.5504A>G(p.Tyr1835Cys)	N/A	VUS	B	NM_030621.4	PP2,PP3,BS1,BS2	VUS	ENST00000343455	PP3	4	251404	1.59106e-05	N/A	VUS	2020-02-06	VUS	VUS	No	VUS
VUS	NM_000059.4	BRCA2:c.3032C>G (p.Thr1011Arg)	N/A	Conflict of interpretation	VUS	NM_000059.3	PM2,PP3	VUS	ENST00000380152	PP3,PP5	9	250670	3.59038e-05	N/A	LB	2020-01-29	VUS	LB	CI	CI
LP	NM_003000.3	SDHB:c.143A>T(p.Asp48Val)	N/A	Conflict of interpretation	B	NM_003000.3	PM1,PP2,PP3,BS1,BS2	VUS	ENST00000375499	PM1,PP3	11	251382	4.37581e-05	N/A	LP	2020-02-06	LP	LP	No	LP
VUS	NM_000534.5	PMS1:c.1075G>A(p.Val359Ile)	N/A	Not reported	LB	NM_000534.5	BP1,BP4	VUS	ENST00000441310	BP4	7	243568	2.87394e-05	N/A	CI	N/A	VUS	VUS	No	VUS
VUS	NM_024675.4	PALB2:c.1861C>A(p.Pro621Thr)	N/A	Conflict of interpretation	VUS	NM_024675.4	PM2,BP4	VUS	ENST00000261584	BP4	10	251338	3.97871e-05	N/A	LB	2020-01-29	VUS	LB	CI	CI
VUS	NM_030621.4	DICER1:c.5604C>T(p.Ser1868=)	N/A	VUS	LP	NM_030621.4	PM2,PP3	VUS	ENST00000343455	PM2,PM5,BP4	not found	not found	not found	N/A	VUS	2020-02-06	VUS	VUS	No	VUS
VUS	NM_000059.4	BRCA2:c.8850G>T(p.Lys2950Asn)	N/A	Conflict of interpretation	VUS	NM_000059.4	PM2	VUS	ENST00000380152	PP3,PP5	8	282142	2.83545e-05	N/A	B	2020-01-29	LB	B	Yes	B/LB
VUS	NM_001754.5	RUNX1:c.222C>T(p.Gly74=)	N/A	VUS	LB	NM_001754.5	PM2,BP4,BP7	LP	ENST00000437180	PM2,BP7	1	240632	4.15572e-06	N/A	VUS	2020-02-06	VUS	VUS	No	VUS
P/LP	NM_000465.4	BARD1:c.2229dupT(p.Asn744Ter)	N/A	Conflict of interpretation	P	NM_000465.4	PVS1,PM2,PP3	VUS	ENST00000260947	PM2,BP6	1	251318	3.97902e-06	N/A	LP	2020-02-06	P	LP	No	P/LP
VUS	NM_006206.6	PDGFRA:c.1133A>T(p.Lys378Ile)	N/A	VUS	LB	NM_006206.6	PM2,BP1,BP4	VUS	ENST00000257290	BP4	2	251080	7.96559e-06	N/A	VUS	2020-02-06	VUS	VUS	No	VUS
VUS	NM_004260.4	RECQL4:c.2125C>G(p.Arg709Gly)	N/A	VUS	LP	NM_004260.4	PM1,PM2,PM5,BP1	VUS	ENST00000428558	PM1,PM2	6	224258	2.67549e-05	N/A	VUS	2020-02-06	VUS	VUS	No	VUS
VUS	NM_004168.4	SDHA:c.136A>G(p.Lys46Glu)	N/A	Conflict of interpretation	VUS	NM_004168.4	PM2	VUS	ENST00000264932	PP5,BP4	106	282580	0.000375115	N/A	LB	2020-01-29	VUS	VUS	No	VUS
P	NM_003977.4	AIP:c.619delG (p.Ala207ProfsTer8)	N/A	Not found	P	NM_003977.4	PVS1,PM2,PP3	VUS	ENST00000279146	PM2	not found	not found	not found	N/A	CI	N/A	LP	P	No	P
VUS	NM_000051.3	ATM:c.6315G>C(p.Arg2105Ser)	N/A	Conflict of interpretation	LP	NM_000051.4	PM1,PM2,PP2,PP3	VUS	ENST00000278616	PM1,PP3	26	251292	0.000103465	N/A	LB	2020-02-06	VUS	LB	CI	CI
VUS	NM_001164617.2	GPC3:c.1705G>A(p.Asp569Asn)	NM_004484.4(GPC3):c.1636G>A (p.Asp546Asn)	VUS	LB	NM_001164617.2	PM2,BP1,BP4	VUS	ENST00000370818	PM2,BP4	not found	not found	not found	N/A	VUS	2020-02-06	VUS	VUS	No	VUS
VUS	NM_000076.2	CDKN1C:c.700G>T(p.Gly234Cys)	NM_001122630.2(CDKN1C):c.667G>T (p.Gly223Cys)	VUS	LB	NM_000076.2	PM2,BP1,BP4	VUS	ENST00000414822	PM2,PP3	not found	not found	not found	N/A	VUS	2020-02-06	VUS	VUS	No	VUS
VUS	NM_001018115.3	FANCD2:c.2273G>C(p.Cys758Ser)	N/A	LB	VUS	NM_001018115.3	PM2,PP3,BP6	VUS	ENST00000287647	PP3,BS2	138	282478	0.000488534	N/A	LB	2020-01-29	LB	LB	Yes	LB
VUS	NM_007194.4	CHEK2:c.1420C>T(p.Arg474Cys)	N/A	Conflict of interpretation	LP	NM_007194.4	PM1,PM2,PM5,PP5,PP3	VUS	ENST00000328354	PM1,PP3,PP5	4	233784	1.71098e-05	N/A	VUS	2020-02-06	VUS	VUS	No	VUS
VUS	NM_000051.4	ATM:c.8560C>T(p.Arg2854Cys)	N/A	Conflict of interpretation	LP	NM_000051.4	PM1,PM2,PP2,PP3	VUS	ENST00000278616	PM1,PP3	49	282448	0.000173483	N/A	LB	2020-01-29	VUS	LB	CI	CI
VUS	NM_000059.3	BRCA2:c.3299A>T(p.Asn1100Ile)	N/A	Conflict of interpretation	VUS	NM_000059.4	PM2,BP4	VUS	ENST00000380152	PP3,PP5	3	229706	1.30602e-05	N/A	LB	2020-01-29	VUS	LB	CI	CI
VUS	NM_000546.6	TP53:c.505A>G(p.Met169Val)	N/A	VUS	LB	NM_000546.6	PM1,PM2,PP2,BP4,BP6	VUS	ENST00000269305	PM2,PP2,BP4	not found	not found	not found	Not cured	VUS	2020-02-06	VUS	VUS	No	VUS
VUS	NM_007294.4	BRCA1:c.3929C>A(p.Thr1310Lys)	N/A	Conflict of interpretation	VUS	NM_007294.4	PM2,BP4	VUS	ENST00000357654	PP3,PP5,BS2	2	251182	7.96235e-06	N/A	LB	2020-01-29	VUS	LB	CI	CI
P	NM_000535.7	PMS2:c.2182_2184delACTinsG(p.Thr728AlafsTer7)	N/A	Conflict of interpretation	LP	NM_000535.7	PVS1,PM2	P	ENST00000265849	PVS1,PM2,PP5	not found	not found	not found	N/A	VUS	2020-02-06	P	VUS	No	P
VUS	NM_000400.4	ERCC2:c.760C>T(p.Arg254Trp)	N/A	Not reported	LP	NM_000400.4	PM1,PM2,PP2,PP3	VUS	ENST00000391945	PM1,PM2,PP3	2	250148	7.99527e-06	N/A	CI	N/A	VUS	VUS	No	VUS
VUS	NM_004260.4	RECQL4:c.2755G>A(p.Ala919Thr)	N/A	VUS	LP	NM_004260.4	PVS1,PM2,BP1	VUS	ENST00000428558	PM5	55	264580	0.000207877	N/A	VUS	2020-02-06	VUS	VUS	No	VUS
VUS	NM_000267.3	NF1:c.4045G>A(p.Ala1349Thr)	N/A	VUS	LP	NM_000267.3	PM1,PM2,PP2,PP3	LP	ENST00000358273	PM1,PM2,PM5,PP3	not found	not found	not found	N/A	CI	N/A	VUS	VUS	No	VUS
VUS	NM_000534.5	PMS1:c.2647C>T(p.Arg883Cys)	N/A	Not reported	LB	NM_000534.5	PP3,BS1,BP1	VUS	ENST00000441310	PP3,BS2	1	251332	3.9788e-06	N/A	CI	N/A	VUS	VUS	No	VUS
VUS	NM_006231.4	POLE:c.3677_3678delCT(p.Pro1226ArgfsTer128)	N/A	VUS	P	NM_006231.4	PVS1,PM2,PP3	VUS	ENST00000320574	PVS1	3	251412	1.19326e-05	N/A	VUS	2020-02-06	VUS	VUS	No	VUS
VUS	NM_000051.4	ATM:c.2289T>A(p.Phe763Leu)	N/A	Conflict of interpretation	VUS	NM_000051.4	PM2,PP2,BP4	LB	ENST00000278616	PP5,BS2,BP4	198	282686	0.000700424	N/A	B	2020-01-29	LB	B	Yes	B/LB
VUS	NM_000535.7	PMS2:c.953A>G(p.Tyr318Cys)	N/A	Conflict of interpretation	VUS	NM_000535.7	PM2,PP2,PP3	VUS	ENST00000265849	PP3,PP5	110	282668	0.000389149	N/A	B	2020-01-29	VUS	B	CI	CI
VUS	NM_000268.4	NF2:c.296A>G(p.Lys99Arg)	N/A	VUS	LP	NM_000268.4	PM1,PM2,PP2,PP3	VUS	ENST00000338641	PM1,PP3	3	251468	1.19299e-05	N/A	VUS	2020-02-06	VUS	VUS	No	VUS
P	NM_007294.4	BRCA1:c.5365G>A (p.Ala1789Thr)	N/A	Conflict of interpretation	VUS	NM_007294.4	PM1,PM2,PP3	LP	ENST00000357654	PS3,PM1,PM2,PP3	1	251448	3.97697e-06	N/A	VUS	2020-02-06	LP	VUS	Yes	LP
VUS	NM_032043.3	BRIP1:c.628C>T(p.Pro210Ser)	N/A	Conflict of interpretation	VUS	NM_032043.3	PM1,PM2,BP4	VUS	ENST00000259008	BP4	12	280104	4.28412e-05	N/A	LB	2020-02-06	LB	LB	Yes	LB
VUS	NM_144997.7	FLCN:c.592G>A(p.Asp198Asn)	N/A	Conflict of interpretation	VUS	NM_144997.7	PM1,BP4	VUS	ENST00000285071	BP4	1	250092	3.99853e-06	N/A	LB	2020-02-06	VUS	LB	CI	CI
P	NM_000059.4	BRCA2:c.1947delG(p.Asn650MetfsTer10)	N/A	Not found	LP	NM_000059.4	PVS1,PM2	LP	ENST00000380152	PVS1,PM2,	not found	not found	not found	N/A	CI	N/A	LP	P	No	P
VUS	NM_000038.6	APC:c.3920T>A(p.Ile1307Lys)	APC(NM_001127511.3):c.3866T>A(p.Ile1289Lys)	Conflict of interpretation	B	NM_000038.6	PM1,BS1,BS2	RiskFactor/Founder	ENST00000257430	PP5,BP4	2	251040	7.96686e-06	N/A	Risk factor	2020-02-06	VUS	Risk factor	Yes	Risk factor
VUS	ENST00000528013.2	MUTYH:c.1216C>A(p.Leu406Met)	NM_001048174.2(MUTYH):c.1174C>A (p.Leu392Met)	Conflict of interpretation	LP	ENST00000528013.2	PM1,PM2,PP2,PP3	VUS	ENST00000450313	PM1,PP3,PP5,BS2	156	282566	0.000552083	N/A	B	2020-01-29	VUS	B	CI	CI
VUS	NM_001005735.2	CHEK2:c.1220T>C(p.Ile407Thr)	NM_007194.4(CHEK2):c.1091T>C (p.Ile364Thr)	VUS	LP	NM_001005735.2	PM1,PM2,PP2,PP3	VUS	ENST00000328354	PM1,PM2,PP3	6	251208	2.38846e-05	N/A	VUS	2020-02-06	VUS	VUS	No	VUS
VUS	NM_004260.4	RECQL4:c.1040G>A(p.Arg347His)	N/A	VUS	LB	NM_004260.4	PM2,BP1,BP4	VUS	ENST00000428558	No Anotados	1	247636	4.03819e-06	N/A	VUS	2020-02-06	VUS	VUS	No	VUS
VUS	NM_000179.3	MSH6:c.3961A>G(p.Arg1321Gly)	N/A	Conflict of interpretation	LP	NM_000179.3	PM2,PP2,PP3,PP5	VUS	ENST00000234420	PP3	39	279718	0.000139426	N/A	LB	2020-01-29	LB	LB	Yes	LB
VUS	NM_000249.4	MLH1:c.1852A>G(p.Lys618Glu)	N/A	B/LP	VUS	NM_000249.4	PM1,PM5,PP2,PP3,BS2,BP6	VUS	ENST00000231790	PP3,BS2	973	282826	0.00344028	N/A	B	2020-01-29	B	B	Yes	B
VUS	NM_030621.4	DICER1:c.2390A>G(p.Asp797Gly)	N/A	VUS	B	NM_030621.4	PP2,PP3,BS1,BS2	VUS	ENST00000343455	PP3	9	251376	3.58029e-05	N/A	VUS	2020-02-06	VUS	VUS	No	VUS
VUS	NM_000249.4	MLH1:c.299G>A(p.Arg100Gln)	N/A	VUS	LP	NM_000249.4	PM1,PM2,PM5,PP2,PP3	VUS	ENST00000231790	PP3	4	251360	1.59134e-05	N/A	VUS	2020-02-06	LP	VUS	CI	CI
VUS	NM_000051.4	ATM:c.6988C>G(p.Leu2330Val)	N/A	Conflict of interpretation	VUS	NM_000051.4	PM1,PM2,PP2,BP4	VUS	ENST00000278616	BP4	76	282352	0.000269168	N/A	LB	2020-01-29	B	LB	Yes	B/LB
VUS	NM_001005735.2	CHEK2:c.246_260del(p.Asp82_Glu86del)	NM_007194.4(CHEK2):c.231_245CCAAGAACCTGAGGA[1] (p.77_81DQEPE[1])	Conflict of interpretation	LP	NM_001005735.2	PS3,PM2,PM4,PP3	VUS	ENST00000328354	PM2,PM4	not found	not found	not found	N/A	VUS	2020-02-06	VUS	VUS	No	VUS
VUS	NM_032444.4	SLX4:c.4333C>T(p.Arg1445Trp)	N/A	VUS	LB	NM_032444.4	PM1,PM2,BP1,BP4	VUS	ENST00000294008	BP4	21	256002	8.20306e-05	N/A	VUS	2020-03-14	VUS	VUS	No	VUS
LP	NM_001005735.2	CHEK2:c.1556C>T(p.Thr519Met)	NM_007194.4(CHEK2):c.1427C>T (p.Thr476Met)	Conflict of interpretation	LP	NM_001005735.2	PM1,PM2,PP2,PP3,PP5	VUS	ENST00000328354	PM1,PP3,PP5	83	265178	0.000312997	N/A	VUS	2020-02-06	VUS	VUS	Yes	VUS
LP	NM_001211.6	BUB1B:c.199C>T(p.Arg67Ter)	N/A	Not reported	P	NM_001211.6	PVS1,PM2,PP3	VUS	ENST00000287598	PVS1	4	251450	1.59077e-05	N/A	CI	N/A	LP	P	No	LP
VUS	NM_005732.4	RAD50:c.3253A>G(p.Ile1085Val)	N/A	Conflict of interpretation	VUS	NM_005732.4	BP4	VUS	ENST00000265335	PP5,BP4	79	282670	0.000279478	N/A	B	2020-01-29	LB	B	Yes	B/LB
VUS	NM_000051.4	ATM:c.6067G>A(p.Gly2023Arg)	N/A	Conflict of interpretation	LP	NM_000051.4	PM1,PM2,PP2,PP3,BP6	VUS	ENST00000278616	PM1,PP3	398	282794	0.00140738	N/A	B	2020-01-29	VUS	B	CI	CI
VUS	NM_001113378.2	FANCI:c.3188A>T(p.Asp1063Val)	N/A	Not reported	LP	NM_001113378.2	PM2,PP3	VUS	ENST00000310775	PP3	8	251462	3.1814e-05	N/A	CI	N/A	VUS	VUS	No	VUS
VUS	NM_000249.4	MLH1:c.91G>A(p.Ala31Thr)	N/A	VUS	P	NM_000249.4	PM1,PM2,PM5,PP2,PP3	VUS	ENST00000231790	PM2,PP3	22	282520	7.78706e-05	N/A	VUS	2020-02-06	VUS	VUS	No	VUS
VUS	NM_007294.4	BRCA1:c.1745C>T (p.Thr582Met)	N/A	Conflict of interpretation	VUS	NM_007294.4	PM1,PM2,PP3	VUS	ENST00000357654	PM2, PP3	1	31360	3.18878e-05	N/A	LB	2019-12-31	VUS	LB	No	VUS
P	NM_000548.5	TSC2:c.4620C>G(p.Tyr1540Ter)	N/A	P	LP	NM_000548.5	PVS1,PM2,BP4	LP	ENST00000219476	PVS1,PM2	22	281388	7.81839e-05	N/A	P	2020-02-06	P	P	No	P
VUS	NM_000122.2	ERCC3:c.1354C>T(p.Arg452Ter)	N/A	Not reported	P	NM_000122.2	PVS1,PM2,PP3	VUS	ENST00000285398	PVS1	9	282572	3.18503e-05	N/A	CI	N/A	VUS	P	CI	CI
VUS	NM_000551.4	VHL:c.613C>T(p.Arg205Cys)	N/A	VUS	LP	NM_000551.4	PM1,PM2,PP2,PP3	VUS	ENST00000256474	PP2,PP3	1	251288	3.9795e-06	N/A	VUS	2019-03-28	VUS	VUS	No	VUS
VUS	NM_000143.4	FH:c.575C>T(p.Pro192Leu)	N/A	Conflict of interpretation	LP	NM_000143.4	PM1,PM2,PP2,PP3	VUS	ENST00000366560	PM2, PP2,PP3	not found	not found	not found	N/A	VUS	2020-02-06	VUS	VUS	No	VUS
VUS	NM_000051.3	ATM:c.610G>A(p.Gly204Arg)	N/A	Conflict of interpretation	VUS	NM_000051.4	PM2,PP2,PP3	VUS	ENST00000278616	BP4	29	282440	0.000102677	N/A	LB	2020-02-06	VUS	LB	CI	CI
VUS	NM_000051.3	ATM:c.6313A>G(p.Arg2105Gly)	N/A	VUS	LP	NM_000051.4	PM1,PM2,PP2,PP3	VUS	ENST00000278616	PM1,PM2,PP3	1	251316	3.97905e-06	N/A	VUS	2020-02-06	VUS	VUS	No	VUS
VUS	NM_000076.2	CDKN1C:c.886C>T(p.Pro296Ser)	NM_001122630.2(CDKN1C):c.853C>T (p.Pro285Ser)	VUS	B	NM_000076.2	BP1,BS1,BS2,BP4	VUS	ENST00000414822	BP4	11	184256	5.96995e-05	N/A	VUS	2020-02-06	LB	VUS	CI	CI
VUS	NM_000535.7	PMS2:c.2523G>A(p.Trp841Ter)	N/A	VUS	B	NM_000535.7	PVS1,PP3,BS1,BS2	VUS	ENST00000265849	BS2	97	192318	0.000504373	N/A	CI	N/A	VUS	VUS	No	VUS
VUS	NM_004304.5	ALK:c.397C>T (p.Arg133Cys)	N/A	VUS	B	NM_004304.5	PP3,BS1,BS2	VUS	ENST00000389048	PP3	11	210478	5.2262e-05	N/A	VUS	2020-02-06	VUS	VUS	No	VUS
VUS	NM_017841.4	SDHAF2:c.32C>T(p.Ser11Leu)	N/A	LB	B	NM_017841.4	BS1,BS2,BP4,BP6	VUS	ENST00000301761	BP4	96	282170	0.00034022	N/A	LB	2020-01-29	LB	LB	Yes	LB
VUS	NM_005590.4	MRE11:c.1499A>T(p.Glu500Val)	N/A	VUS	LP	NM_005590.4	PM2,PP3	VUS	ENST00000323929	PM2,PP3	1	282746	3.53674e-06	N/A	VUS	2020-02-06	VUS	VUS	No	VUS
VUS	NM_000051.3	ATM:c.5488A>G (p.Met1830Val)	N/A	Conflict of interpretation	VUS	NM_000051.4	PM2,PP2,BP4	VUS	ENST00000278616	PP5,BP4,	3	250794	1.1962e-05	N/A	LB	2020-02-06	VUS	LB	CI	CI
LP	NM_001007468.3	SMARCB1:c.107T>C(p.Leu36Pro)	N/A	Not found	LP	NM_001007468.3	PM1,PM2,PP2,PP3	VUS	ENST00000263121	PM2,PP3	not found	not found	not found	N/A	CI	N/A	LP	VUS	CI	CI
VUS	NM_000077.5	CDKN2A:c.365G>T(p.Gly122Val)	N/A	VUS	B	NM_000077.5	PM1,PP2,PP3,BS1,BS2	VUS	ENST00000304494	PP3	16	274152	5.83618e-05	N/A	VUS	2020-02-06	VUS	VUS	No	VUS
VUS	NM_001005735.2	CHEK2:c.1175A>G(p.Lys392Arg)	NM_007194.4(CHEK2):c.1046A>G (p.Lys349Arg)	VUS	LP	NM_001005735.2	PM1,PM2,PP2,PP3	VUS	ENST00000328354	PM1,PM2,PP3	not found	not found	not found	N/A	VUS	2020-02-06	VUS	VUS	No	VUS
VUS	NM_000179.3	MSH6:c.3679A>G(p.Ile1227Val)	N/A	VUS	LP	NM_000179.3	PM1,PM2,PP2,PP3	VUS	ENST00000234420	PM2,PP3	1	251254	3.98004e-06	N/A	VUS	2020-02-06	VUS	VUS	No	VUS
VUS	NM_000244.3	MEN1:c.541G>A(p.Ala181Thr)	NM_001370259.2(MEN1):c.526G>A (p.Ala176Thr)	VUS	LP	NM_000244.3	PM1,PM2,PM5,PP2,PP3	VUS	ENST00000443283	PM2,PP3	5	251222	1.99027e-05	N/A	VUS	2020-02-06	VUS	VUS	No	VUS
VUS	NM_022725.4	FANCF:c.1087C>T(p.Gln363Ter)	N/A	VUS	LP	NM_022725.4	PVS1,PM2,BP4	VUS	ENST00000327470	PVS1	20	282890	7.06989e-05	N/A	CI	N/A	VUS	VUS	No	VUS
VUS	NM_000179.3	MSH6:c.124C>T(p.Pro42Ser)	N/A	Conflict of interpretation	VUS	NM_000179.3	PM2,PP2,BP4	VUS	ENST00000234420	BP4	1	31322	3.19264e-05	N/A	LB	2020-01-29	VUS	LB	CI	CI
VUS	NM_002876.3	RAD51C:c.403T>C(p.Trp135Arg)	RAD51C(NM_058216.3):c.403T>C(p.Cys135Arg)	VUS	LP	NM_058216.3	PM1,PM2,PM5,PP2,PP3	VUS	ENST00000337432	PM2,PP3	1	247152	4.04609e-06	N/A	VUS	2020-02-06	VUS	VUS	No	VUS
VUS	NM_000465.4	BARD1:c.668A>G(p.Glu223Gly)	N/A	Conflict of interpretation	LB	NM_000465.4	BS1,BP4	VUS	ENST00000260947	BP4	44	260554	0.000168871	N/A	VUS	2020-02-06	VUS	VUS	No	VUS
VUS	NM_000251.3	MSH2:c.1045C>G(p.Pro349Ala)	N/A	Conflict of interpretation	LP	NM_000251.3	PM1,PM2,PM5,PP2,PP3	VUS	ENST00000233146	PP3	25	282822	8.83948e-05	N/A	LB	2020-01-29	VUS	LB	CI	CI
VUS	NM_004360.5	CDH1:c.2072C>A (p.Ala691Asp)	N/A	VUS	LB	NM_004360.5	PM1,PM2,BP1,BP4	VUS	ENST00000261769	PM2,PP5,BP4	1	251420	3.97741e-06	Not cured	VUS	2020-02-06	VUS	VUS	No	VUS
VUS	NM_007294.4	BRCA1:c.288C>G(p.Asp96Glu)	N/A	Not provided​	VUS	NM_007294.4	PM2,PP3	LP	ENST00000357654	PS3,PM2,PM5,PP3	not found	not found	not found	N/A	CI	N/A	VUS	VUS	No	VUS
VUS	NM_001018113.3	FANCB:c.679T>C(p.Tyr227His)	N/A	Not reported	LB	NM_001018113.3	PM2,BP1,BP4	VUS	ENST00000398334	BP4	3	205032	1.46319e-05	N/A	CI	N/A	VUS	VUS	No	VUS
VUS	NM_000051.4	ATM:c.5821G>C(p.Val1941Leu)	N/A	Conflict of interpretation	LP	NM_000051.4	PM1,PM2,PM5,PP2,PP3	VUS	ENST00000278616	PP3	36	282434	0.000127463	N/A	LB	2020-02-06	VUS	LB	CI	CI
VUS	NM_004329.3	BMPR1A:c.1327C>T(p.Arg443Cys)	N/A	Conflict of interpretation	VUS	NM_004329.3	PM1,PM5,PP2,PP3,BS1,BS2	VUS	ENST00000372037	PM1,PP3,PP5,BS2	182	282900	0.000643337	N/A	B	2020-01-29	VUS	B	CI	CI
VUS	NM_000546.6	TP53:c.587G>A(p.Arg196Gln)	N/A	VUS	P	NM_000546.6	PM1,PM2,PM5,PP2,PP3,PP5	VUS	ENST00000269305	PM2,PP2,PP3	1	251484	3.9764e-06	Not cured	VUS	2020-02-06	VUS	VUS	No	VUS
VUS	NM_000136.3	FANCC:c.823T>C(p.Phe275Leu)	N/A	VUS	LB	NM_000136.3	PM2,BP1,BP4	VUS	ENST00000289081	BP4	3	251440	1.19313e-05	N/A	VUS	2016-01-06	VUS	VUS	No	VUS
VUS	NM_000321.3	RB1:c.862G>A(p.Val288Met)	N/A	VUS	LP	NM_000321.3	PM2,PP2,PP3	VUS	ENST00000267163	PM2,PP3	not found	not found	not found	N/A	VUS	2018-04-02	VUS	VUS	No	VUS
VUS	NM_001114636.1	FANCL:c.928A>T(p.Met310Leu)	NM_018062.4(FANCL):c.913A>G (p.Met305Val)	VUS	LB	NM_001114636.1	PM2,BP1,BP4	VUS	ENST00000402135	BP4	14	281662	4.9705e-05	CI	N/A	N/A	VUS	VUS	No	VUS
VUS	NM_001083116.3	PRF1:c.163C>T(p.Arg55Cys)	N/A	VUS	LP	NM_001083116.3	PM1,PM2,PP2,PP3	VUS	ENST00000441259	PM2,PP3,BS2	1	248634	4.02198e-06	N/A	VUS	2020-02-06	VUS	VUS	No	VUS
VUS	NM_007294.4	BRCA1:c.2329T>G(p.Tyr777Asp)	N/A	Conflict of interpretation	VUS	NM_007294.4	PM2,BP4	VUS	ENST00000357654	PM2,PP5,BP4	not found	not found	not found	N/A	LB	2020-01-29	VUS	LB	No	VUS
VUS	NM_000267.3	NF1:c.7038G>A(p.Leu2346=)	(ENST00000358273)NF1:c.7101G>A_p.=	VUS	LB	NM_000267.3	PM2,BP4,BP7	LB	ENST00000358273	PM2,BP7	not found	not found	not found	N/A	VUS	2018-08-29	VUS	VUS	No	VUS
VUS	ENST00000528013.2	MUTYH:c.289C>G(p.Leu97Val)	(ENST00000450313)MUTYH:c.331C>G_p.Leu111Val	Not found	LP	ENST00000528013.2	PM1,PM2,PM5,PP2,PP3	VUS	ENST00000450313	PM2,PP3	not found	not found	not found	N/A	CI	N/A	VUS	VUS	No	VUS
VUS	NM_020937.4	FANCM:c.4222+5G>A	N/A	VUS	VUS	NM_020937.4	PM2,BP4	LB	ENST00000267430	BP4,BP6	2	274784	7.27844e-06	N/A	VUS	2020-02-06	VUS	VUS	No	VUS
VUS	NM_000179.3	MSH6:c.3788G>A(p.Arg1263His)	N/A	Conflict of interpretation	VUS	NM_000179.3	PM2,PP2,PP3	VUS	ENST00000234420PS	PS4,PP3	47	282612	0.000166306	N/A	LB	2020-02-29	VUS	LB	CI	CI
VUS	NM_004260.4	RECQL4:c.1867C>T(p.Arg623Cys)	N/A	VUS	LB	NM_004260.4	PM1,PM2,BP1,BP4	VUS	ENST00000428558	PM1	7	276248	2.53395e-05	N/A	VUS	2020-02-06	VUS	VUS	No	VUS
VUS	NM_000051.3	ATM:c.8672G>A(p.Gly2891Asp)	N/A	VUS	LP	NM_000051.4	PM1,PM2,PP2,PP3	VUS	ENST00000278616	PM2,PP3	0	251428	0	N/A	VUS	2020-02-06	VUS	VUS	No	VUS
VUS	NM_001005735.2	CHEK2:c.1137G>A(p.Gln379=)	NM_007194.4(CHEK2):c.1008G>A (p.Gln336=)	VUS	LP	NM_001005735.2	PVS1,PM2	VUS	ENST00000328354	Ninguno	3	251444	1.19311e-05	N/A	VUS	2020-02-06	VUS	VUS	No	VUS
P	NM_003977.4	AIP:c.504G>A(p.Trp168Ter)	N/A	Not found	P	NM_003977.4	PVS1,PM2,PP3	VUS	ENST00000279146	PM2	not found	not found	not found	N/A	CI	N/A	P	P	No	P
VUS	ENST00000528013.2	MUTYH:c.1234C>T(p.Arg412Cys)	NM_001048174.2(MUTYH):c.1192C>T (p.Arg398Cys)	Conflict of interpretation	LP	ENST00000528013.2	PM1,PM2,PM5,PP2,BP4	VUS	ENST00000450313	PM1,PP3,PP5,BS2	235	282614	0.000831523	N/A	LB	2020-01-29	VUS	LB	CI	CI
VUS	NM_000267.3	NF1:c.7150A>G(p.Ile2384Val)	NM_001042492.3(NF1):c.7213A>G (p.Ile2405Val)	VUS	LB	NM_000267.3	PM5,PP2,BS2,BP4	VUS	ENST00000358273	BP4	8	238068	3.36038e-05	N/A	VUS	2020-02-06	VUS	VUS	No	VUS
VUS	NM_020937.4	FANCM:c.1222G>C(p.Asp408His)	N/A	VUS	LB	NM_020937.4	PM2,PP3	VUS	ENST00000267430	BP4	21	281528	7.45929e-05	N/A	VUS	2020-02-06	VUS	VUS	No	VUS
VUS	NM_006231.3	POLE:c.6083G>C (p.Arg2028Thr)	N/A	VUS	LB	NM_006231.4	PM2,BP1,BP4	VUS	ENST00000320574	BP4	2	249776	8.00717e-06	N/A	VUS	2020-02-06	VUS	VUS	No	VUS
VUS	NM_007294.4	BRCA1:c.5348T>C(p.Met1783Thr)	N/A	Conflict of interpretation	LP	NM_007294.4	PM1,PM2,PP3,PP5	VUS	ENST00000357654	PM1,PP3,PP5	47	282838	0.000166173	N/A	B	2020-01-29	B	B	Yes	B
VUS	NM_006231.4	POLE:c.5866G>A(p.Glu1956Lys)	N/A	VUS	LB	NM_006231.4	PM2,PM5,BP1,BP4	VUS	ENST00000320574	BP4	3	248916	1.20523e-05	N/A	VUS	2020-02-06	VUS	VUS	No	VUS
VUS	NM_000059.3	BRCA2:c.3814A>G(p.Met1272Val)	N/A	Conflict of interpretation	VUS	NM_000059.4	PM2,BP4	VUS	ENST00000380152	PP5,BP4	2	225816	8.85677e-06	N/A	LB	2020-01-29	VUS	LB	CI	CI
VUS	NM_001005498.4	RHBDF2:c.853G>A(p.Ala285Thr)	(ENST00000313080)RHBDF2:c.940G>A (p.Ala314Thr)	B	LB	NM_001005498.4	BS1,BP1,BP6	VUS	ENST00000313080	PP3,BS2	207	274026	0.000755403	N/A	CI	N/A	VUS	VUS	No	VUS
VUS	NM_000249.4	MLH1:c.1924C>G(p.Leu642Val)	N/A	VUS	LP	NM_000249.4	PM1,PM2,PM5,PP2,PP3	VUS	ENST00000231790	PM2, PP3	not found	not found	not found	N/A	VUS	2020-02-06	VUS	VUS	No	VUS
VUS	NM_001005735.2	CHEK2:c.824G>T(p.Gly275Val)	NM_007194.4(CHEK2):c.695G>T (p.Gly232Val)	VUS	LP	NM_001005735.2	PM1,PM2,PP2,PP3	VUS	ENST00000328354	PM1,PM2,PP3	1	251354	3.97845e-06	N/A	VUS	2020-02-06	VUS	VUS	No	VUS
VUS	NM_001114636.1	FANCL:c.238C>G(p.Leu80Val)	N/A	VUS	LB	NM_001114636.1	PM2,BP1,BP4	VUS	ENST00000402135	BP4	51	282272	0.000180677	N/A	VUS	2020-02-06	VUS	VUS	No	VUS
LP	NM_000143.4	FH:c.1431_1433dupAAA(p.Lys477dup)	N/A	Conflict of interpretation	B	NM_000143.4	PM4,PP3,BS1,BS2	VUS	ENST00000366560	PM2,PM4,PP5	285	280892	0.00101462	N/A	LP	2020-02-06	VUS	LP	CI	CI
VUS	NM_000222.3	KIT:c.2928C>G(p.Val976=)	N/A	Conflict of interpretation	LB	NM_000222.3	BP4,BP7	LB	ENST00000288135	BP7	5	251164	1.99073e-05	N/A	VUS	2020-02-06	VUS	VUS	No	VUS
P	NM_000059.3	BRCA2:c.632-3C>G	N/A	P	LP	NM_000059.4	PM2,PP5,BP4	VUS	ENST00000380152	PM2,PP3	1	243142	4.11282e-06	N/A	VUS	2020-02-06	P	VUS	CI	CI
VUS	NM_000251.3	MSH2:c.607G>A(p.Gly203Arg)	N/A	VUS	P	NM_000251.3	PS1,PM1,PM2,PP2,PP5	VUS	ENST00000233146	BP4	4	251068	1.59319e-05	N/A	VUS	2020-02-06	VUS	VUS	No	VUS
VUS	NM_000135.4	FANCA:c.2977C>A(p.Gln993Lys)	N/A	B	VUS	NM_000135.4	PM2,PP2,BP4	LB	ENST00000389301	BS2,BP4	119	282726	0.000420902	N/A	B	2020-01-29	LB	B	Yes	B/LB
VUS	NM_006231.4	POLE:c.5174T>C(p.Val1725Ala)	N/A	VUS	LB	NM_006231.4	PM2,BP1,BP4	VUS	ENST00000320574	BP4	2	239254	8.35932e-06	N/A	VUS	2020-02-06	VUS	VUS	No	VUS
VUS	NM_004260.4	RECQL4:c.3124G>A(p.Asp1042Asn)	N/A	VUS	LB	NM_004260.4	PM2,BP1,BP4	VUS	ENST00000428558	PM2	not found	not found	not found	N/A	VUS	2020-02-06	VUS	VUS	No	VUS
VUS	NM_000179.3	MSH6:c.3299C>T(p.Thr1100Met)	N/A	VUS	LP	NM_000179.3	PM2,PP2,PP3,PP5	VUS	ENST00000234420	PP3	26	282832	9.19274e-05	N/A	VUS	2020-02-06	VUS	VUS	No	VUS
VUS	NM_006206.6	PDGFRA:c.577G>A(p.Val193Ile)	N/A	VUS	LB	NM_006206.6	PM2,BP1,BP4	VUS	ENST00000257290	PM2,BP4	1	250982	3.98435e-06	N/A	VUS	2020-02-06	VUS	VUS	No	VUS
VUS	NM_004656.4	BAP1:c.1201_1212del(p.Tyr401_Asp404del)	N/A	VUS	B	NM_004656.4	PM4,PP3,BS1,BS2	VUS	ENST00000460680	PM2,PM4	17	280226	6.06653e-05	N/A	VUS	2020-02-06	VUS	VUS	No	VUS
VUS	NM_000251.3	MSH2:c.2129C>T(p.Ala710Val)	N/A	VUS	LP	NM_000251.3	PM1,PM2,PP2,PP3	VUS	ENST00000233146	PM2,PP3	3	251472	1.19298e-05	N/A	VUS	2020-02-06	VUS	VUS	No	VUS
VUS	NM_004260.4	RECQL4:c.3185G>A(p.Arg1062Gln)	N/A	VUS	LB	NM_004260.4	PM2,BP1,BP4	VUS	ENST00000428558	Not found	16	276854	5.77922e-05	N/A	VUS	2020-02-06	VUS	VUS	No	VUS
VUS	NM_000051.4	ATM:c.7696G>A(p.Ala2566Thr)	N/A	VUS	LP	NM_000051.4	PM1,PM2,PP2,PP3	VUS	ENST00000278616	PM1,PM2.PP3	not found	not found	not found	N/A	VUS	2017-03-14	VUS	VUS	No	VUS
VUS	NM_004168.4	SDHA:c.1979C>G(p.Ala660Gly)	N/A	Conflict of interpretation	VUS	NM_004168.4	PM2,PP3	VUS	ENST00000264932	BP4	35	282590	0.000123854	N/A	LB	2020-02-06	LB	LB	Yes	LB
VUS	NM_000136.3	FANCC:c.1241C>T(p.Ser414Leu)	N/A	VUS	LB	NM_000136.3	PM2,BP1,BP4	VUS		PM5,BP4	5	251432	1.98861e-05	N/A	VUS	2020-02-06	VUS	VUS	No	VUS
VUS	NM_004260.4	RECQL4:c.1043A>G(p.His348Arg)	N/A	VUS	LB	NM_004260.4	PM2,BP1,BP4	VUS	ENST00000428558	not found	18	278964	6.45245e-05	N/A	VUS	2020-02-06	LB	VUS	CI	CI
VUS	NM_000135.4	FANCA:c.1874G>C(p.Cys625Ser)	N/A	Conflict of interpretation	VUS	NM_000135.4	PM2,PP2,PP3	VUS	ENST00000389301	PP3,PP5,BS2	670	280588	0.00238784	N/A	B	2020-01-29	VUS	B	CI	CI
VUS	NM_000465.4	BARD1:c.2191C>G(p.Arg731Gly)	N/A	Conflict of interpretation	VUS	NM_000465.4	PP3	VUS	ENST00000260947	PP5,BP4	184	282706	0.000650853	N/A	B	2020-01-29	B	B	Yes	B
VUS	NM_004360.5	CDH1:c.2204C>T (p.Ala735Val)	N/A	VUS	LB	NM_004360.5	BP1,BP4	VUS	ENST00000261769	BP4	1	251460	3.97678e-06	Not cured	VUS	2020-02-06	VUS	VUS	No	VUS
VUS	NM_000179.3	MSH6:c.73G>T(p.Ala25Ser)	N/A	Conflict of interpretation	LP	NM_000179.3	PS1,PM2,PM5,PP2,PP5,BP4	VUS	ENST00000234420	BP4	40	273666	0.000146164	N/A	LB	2020-01-29	VUS	LB	CI	CI
VUS	NM_032444.4	SLX4:c.5029C>T(p.Pro1677Ser)	N/A	B/LP	VUS	NM_032444.4	PS1,PM1,PM2,PP5,BP1,BP4,BP6	LB	ENST00000294008	PP5,BS2,BP4	391	282890	0.00138216	N/A	B	2020-01-29	LB	B	Yes	B/LB
VUS	NM_001005735.2	CHEK2:c.1436T>C(p.Leu479Pro)	NM_007194.4(CHEK2):c.1523T>C(p.Leu508Pro)/ ENST00000328354(CHEK2):c.1307T>C(p.Leu436Pro)	VUS	LP	NM_001005735.2	PM1,PM2,PP2,PP3	VUS	ENST00000328354	PM1,PM2,PP3	not found	not found	not found	N/A	CI	N/A	VUS	VUS	No	VUS
VUS	NM_002485.5	NBN:c.511A>G(p.Ile171Val)	N/A	Conflict of interpretation	VUS	NM_002485.5	PM1,PM2,PP5,BP4	VUS	ENST00000265433	PM1,PP3,PP5,BS2	424	282680	0.00149993	N/A	B	2020-01-29	LB	B	Yes	B/LB
VUS	NM_000534.5	PMS1:c.1030A>G(p.Asn344Asp)	N/A	Not reported	LB	NM_000534.5	PM2,BP1,BP4	VUS	ENST00000441310	PM2,BP4	1	31394	3.18532e-05	N/A	CI	N/A	VUS	VUS	No	VUS
VUS	NM_000136.3	FANCC:c.581C>G(p.Thr194Arg)	N/A	Not found	LB	NM_000136.3	PM2,BP1,BP4	VUS	ENST00000289081	PM2,BP4	not found	not found	not found	N/A	CI	N/A	VUS	VUS	No	VUS
VUS	NM_000179.3	MSH6:c.2419G>A(p.Glu807Lys)	N/A	VUS	LP	NM_000179.3	PM1,PM2,PP2,PP3	VUS	ENST00000234420	PM2,BP4	1	250424	3.99323e-06	N/A	VUS	2020-02-06	VUS	VUS	No	VUS
VUS	NM_032444.4	SLX4:c.5040G>T(p.Arg1680Ser)	N/A	VUS	LB	NM_032444.4	PM1,PM2,BP1,BP4	VUS	ENST00000294008	BP4	28	282872	9.89847e-05	N/A	VUS	2020-02-06	VUS	VUS	No	VUS
VUS	NM_004260.4	RECQL4:c.2705G>A(p.Arg902Gln)	N/A	VUS	LB	NM_004260.4	PM2,BP1,BP4	VUS	ENST00000428558	not found	14	242822	5.76554e-05	N/A	VUS	2020-02-06	VUS	VUS	No	VUS
VUS	NM_001005735.2	CHEK2:c.1091A>C(p.Glu364Ala)	NM_007194.4(CHEK2):c.962A>C (p.Glu321Ala)	VUS	LP	NM_001005735.2	PM1,PM2,PM5,PP2,PP3	VUS	ENST00000328354	PM1,PP3	5	251484	1.9882e-05	N/A	VUS	2020-02-06	VUS	VUS	No	VUS
VUS	NM_030621.4	DICER1:c.5471G>A(p.Gly1824Glu)	N/A	VUS	LP	NM_030621.4	PM1,PM2,PP2,PP3	VUS	ENST00000343455	PM1,PM2,PP3	5	282848	1.76773e-05	N/A	VUS	2020-02-06	VUS	VUS	No	VUS
VUS	ENST00000528013.2	MUTYH:c.508C>T(p.Arg170Trp)	NM_001048174.2(MUTYH):c.466C>T (p.Arg156Trp)/ENST00000450313(MUTYH):c.550C>T(p.Arg184Trp)	VUS	P	ENST00000528013.2	PM1,PM2,PM5,PP2,PP5	VUS	ENST00000450313	PP3	4	282814	1.41436e-05	N/A	VUS	2020-02-06	VUS	VUS	No	VUS
VUS	NM_000264.5	PTCH1:c.4087G>A(p.Gly1363Ser)	N/A	Conflict of interpretation	LB	NM_000264.5	PM2,BP1,BP4	LB		BP4,BP7	4	247010	1.61937e-05	N/A	VUS	2020-02-06	VUS	VUS	No	VUS
VUS	NM_000546.6	TP53:c.22C>A(p.Pro8Thr)	N/A	VUS	LP	NM_000546.6	PM1,PM2,PM5,PP2,BP4	VUS	ENST00000269305	PM2,PP2,BP4	not found	not found	not found	Not cured	VUS	2020-02-06	VUS	VUS	No	VUS
VUS	NM_001005735.2	CHEK2:c.668G>A(p.Arg223His)	NM_007194.4(CHEK2):c.539G>A (p.Arg180His)	Conflict of interpretation	LP	NM_001005735.2	PM1,PM2,PM5,PP2,PP3,PP5	VUS	ENST00000328354	PP3,PP5	1	251406	3.97763e-06	N/A	VUS	2020-02-06	VUS	VUS	No	VUS
VUS	NM_000249.4	MLH1:c.205A>G(p.Arg69Gly)	N/A	Not reported	P	NM_000249.4	PM1,PM2,PM5,PP2,PP3	VUS	ENST00000231790	PM2,PP3	not found	not found	not found	N/A	CI	N/A	VUS	VUS	No	VUS
VUS	NM_006231.4	POLE:c.4959dupT(p.His1654SerfsTer40)	N/A	VUS	P	NM_006231.4	PVS1,PM2,PP3	LP		PVS1,PM2,BP6	not found	not found	not found	N/A	VUS	2020-02-06	VUS	VUS	No	VUS
VUS	NM_004260.4	RECQL4:c.1048A>G(p.Arg350Gly)	N/A	VUS	LB	NM_004260.4	PM2,BP1,BP4	VUS	ENST00000428558	not found	2	247952	8.06608e-06	N/A	VUS	2020-02-06	VUS	VUS	No	VUS
VUS	NM_000548.5	TSC2:c.622C>T(p.Arg208Trp)	N/A	LB	VUS	NM_000548.5	PM1,PM2,PP2,BP4	VUS	ENST00000219476	PP3	2	249028	8.03123e-06	N/A	LB	2020-01-29	VUS	LB	CI	CI
VUS	NM_000267.3	NF1:c.2188A>T(p.Asn730Tyr)	N/A	Conflict of interpretation	LB	NM_000267.3	PP2,BS2,BP4	VUS	ENST00000358273	BP4	14	251034	5.57693e-05	N/A	VUS	2020-02-06	VUS	VUS	No	VUS
VUS	NM_001005735.2	CHEK2:c.1063A>G(p.Lys355Glu)	NM_007194.4(CHEK2):c.934A>G (p.Lys312Glu)	VUS	LP	NM_001005735.2	PM1,PM2,PP2,PP3	VUS	ENST00000328354	BP4	2	251418	7.95488e-06	N/A	VUS	2020-02-06	VUS	VUS	No	VUS
VUS	NM_004260.4	RECQL4:c.1685G>A(p.Arg562Gln)	N/A	VUS	LB	NM_004260.4	PM1,PM2,BP1,BP4	VUS	ENST00000428558	PM1	24	278338	8.62261e-05	N/A	VUS	2020-02-06	VUS	VUS	No	VUS
VUS	NM_000264.5	PTCH1:c.2671G>A(p.Gly891Ser)	N/A	Conflict of interpretation	LB	NM_000264.5	PP3,BS2,BP1	VUS	ENST00000331920	PP3	27	282846	9.54583e-05	N/A	VUS	2020-02-06	VUS	VUS	No	VUS
VUS	NM_032444.4	SLX4:c.3504G>T(p.Met1168Ile)	N/A	Not found	LB	NM_032444.4	PM1,PM2,BP1,BP4	VUS	ENST00000294008	PM2,BP4	not found	not found	not found	N/A	CI	N/A	VUS	VUS	No	VUS
VUS	NM_005732.4	RAD50:c.2548C>T(p.Arg850Cys)	N/A	Conflict of interpretation	VUS	NM_005732.4	not found	LB	ENST00000265335	BS2,BP4	73	281718	0.000259124	N/A	LB	2020-01-29	B	LB	Yes	B/LB
VUS	NM_004260.4	RECQL4:c.212A>C(p.Glu71Ala)	N/A	VUS	LB	NM_004260.4	PM2,PM5,BP1,BP4	VUS	ENST00000428558	PM5	4418	209092	0.0211295	CI	VUS	2020-02-06	VUS	VUS	No	VUS
VUS	NM_007294.4	BRCA1:c.4484+5G>T	N/A	VUS	VUS	NM_007294.4	PM2,BP4	LB	ENST00000357654	PM2,BS3,BP4	not found	not found	not found	N/A	CI	N/A	VUS	VUS	No	VUS
VUS	NM_032444.4	SLX4:c.4261A>T(p.Ile1421Phe)	N/A	VUS	LB	NM_032444.4	PM1,PM2,PP5,BP1,BP4	VUS	ENST00000294008	BP4	153	270270	0.000566101	N/A	VUS	2020-02-06	VUS	VUS	No	VUS
VUS	NM_006231.4	POLE:c.5936A>C(p.Asn1979Thr)	N/A	VUS	LB	NM_006231.4	PM2,BP1,BP4	VUS	ENST00000320574	PM2,BP4	1	248998	4.0161e-06	N/A	VUS	2020-02-06	VUS	VUS	No	VUS
VUS	NM_004260.4	RECQL4:c.323G>A(p.Arg108Gln)	N/A	VUS	LB	NM_004260.4	PM2,BP1,BP4	VUS	ENST00000428558	PM2	1	246984	4.04885e-06	N/A	VUS	2020-02-06	VUS	VUS	No	VUS
VUS	NM_000267.3	NF1:c.4182T>A(p.Asn1394Lys)	ENST00000358273(NF1):c.4245T>A_p.Asn1415Lys	VUS	LP	NM_000267.3	PM1,PM2,PP2,PP3	VUS	ENST00000358273	PM1,PM2,PP3	238	249852	0.000952564	N/A	VUS	2020-02-06	VUS	VUS	No	VUS
VUS	NM_004260.4	RECQL4:c.3217A>C(p.Thr1073Pro)	N/A	VUS	LB	NM_004260.4	PM2,BP1,BP4	VUS	ENST00000428558	PM2	not found	not found	not found	N/A	VUS	2020-02-06	VUS	VUS	No	VUS
VUS	NM_032444.4	SLX4:c.5188T>C(p.Ser1730Pro)	N/A	VUS	LB	NM_032444.4	PM1,PM2,BP1,BP4	LB	ENST00000294008	BS2,BP4	4	249220	1.60501e-05	N/A	VUS	2017-10-05	VUS	VUS	No	VUS
VUS	NM_007294.4	BRCA1:c.2662C>T(p.His888Tyr)	N/A	Conflict of interpretation	VUS	NM_007294.4	PM2,PP2,PP5,BP4	VUS	ENST00000357654	BP4	5	251050	1.99164e-05	N/A	LB	2020-01-29	VUS	LB	No	VUS
VUS	NM_004360.5	CDH1:c.1996A>C(p.Asn666His)	N/A	VUS	LB	NM_004360.5	BS1,BP1,BP4	VUS	ENST00000261769	BP4	7	282864	2.47469e-05	N/A	VUS	2020-02-06	LB	VUS	CI	CI
