# Supplementary material for: Variant curation and interpretation in hereditary cancer genes: An institutional experience in Latin America
Source: Mol Genet Genomic Med. 2023 Mar 10;11(5):e2141. doi: 10.1002/mgg3.2141 (PMC10178801; doi:10.1002/mgg3.2141)
Supplement: Supplementary file 4 — Table S3 All VUS reclassified [file MGG3-11-e2141-s002.xlsx]

## Sheet: VUS Reclassified
Table S3. All VUS reclassified
INC-C Variant Classification	Transcript	Variant	Equivalent variant	ClinVAR	VarSome	Transcript	ACMG Criteria	PathoMAN	Transcript	ACMG Criteria	Allele Count gnomAD	Allele Number	Allele Frequency	ClinGen	Invitae	Invitae submitted	ACMG/AMP-Manual curation	SHERLOC-Manual curation	Reclassified	Interpretación
VUS	NM_000038.6	APC:c.3920T>A(p.Ile1307Lys)	APC(NM_001127511.3):c.3866T>A(p.Ile1289Lys)	Conflict of interpretation	B	NM_000038.6	PM1,BS1,BS2	RiskFactor/Founder	ENST00000257430	PP5,BP4	2	251040	7.96686e-06	N/A	Risk factor	2020-02-06	VUS	Risk factor	Yes	Risk factor
VUS	NM_000051.4	ATM:c.2289T>A(p.Phe763Leu)	N/A	Conflict of interpretation	VUS	NM_000051.4	PM2,PP2,BP4	LB	ENST00000278616	PP5,BS2,BP4	198	282686	0.000700424	N/A	B	2020-01-29	LB	B	Yes	B/LB
VUS	NM_000051.3	ATM:c.295A>G(p.Ser99Gly)	N/A	Conflict of interpretation	VUS	NM_000051.4	PM2,PP2,PP3	VUS	ENST00000278616	PP3	74	282288	0.000262144	N/A	B	2020-01-29	LB	B	Yes	B/LB
VUS	NM_000051.4	ATM:c.4388T>G(p.Phe1463Cys)	N/A	Conflict of interpretation	B	NM_000051.4	PP2,PP3,BS1,BS2	VUS	ENST00000278616	PP3,PP5,BS2	405	282604	0.0014331	N/A	B	2020-01-29	N/A	N/A	Yes	B
VUS	NM_000051.4	ATM:c.6988C>G(p.Leu2330Val)	N/A	Conflict of interpretation	VUS	NM_000051.4	PM1,PM2,PP2,BP4	VUS	ENST00000278616	BP4	76	282352	0.000269168	N/A	LB	2020-01-29	B	LB	Yes	B/LB
VUS	NM_000051.3	ATM:c.858A>G (p.Gln286=)	N/A	Conflict of interpretation	LP	NM_000051.4	PM2,BP4,BP7	LB	ENST00000278616	BP7	3	281212	1.06681e-05	N/A	N/A	N/A	N/A	N/A	Yes	LB
VUS	NM_000465.4	BARD1:c.2191C>G(p.Arg731Gly)	N/A	Conflict of interpretation	VUS	NM_000465.4	PP3	VUS	ENST00000260947	PP5,BP4	184	282706	0.000650853	N/A	B	2020-01-29	B	B	Yes	B
VUS	NM_000057.4	BLM:c.4076+4T>G	N/A	Conflict of interpretation	B	NM_000057.4	BS1,BS2,BP4	LB	ENST00000355112	BS2,BP4	1208	282332	0.00427865	N/A	B	2020-01-29	N/A	N/A	Yes	B
VUS	NM_004329.3	BMPR1A:c.1243G>A(p.Glu415Lys)	N/A	Conflict of interpretation	B	NM_004329.3	PM1,PM2,PM3,BS1,BS2	VUS	ENST00000372037	PM1,PP3,PP5,BS2	230	282870	0.000813094	N/A	B	2020-01-29	N/A	N/A	Yes	B
VUS	NM_007294.4	BRCA1:c.441+64delT	N/A	B	B	NM_007294.4	BA1,BP4	VUS	ENST00000357654	PM2,BP6	not found	not found	not found	N/A	N/A	N/A	LB	B	Yes	B/LB
VUS	NM_007294.4	BRCA1:c.5348T>C(p.Met1783Thr)	N/A	Conflict of interpretation	LP		PM1,PM2,PP3,PP5	VUS	ENST00000357654	PM1,PP3,PP5	47	282838	0.000166173	N/A	B	2020-01-29	B	B	Yes	B
VUS	NM_000059.4	BRCA2:c.8850G>T(p.Lys2950Asn)	N/A	Conflict of interpretation	VUS	NM_000059.4	PM2	VUS	ENST00000380152	PP3,PP5	8	282142	2.83545e-05	N/A	B	2020-01-29	LB	B	Yes	B/LB
VUS	NM_032043.3	BRIP1:c.2220G>T(p.Gln740His)	N/A	Conflict of interpretation	LP	NM_032043.3	PM2,BS3,BP4	VUS	ENST00000259008	PP3	148	282672	0.000523575	N/A	LB	2020-02-06	B	LB	Yes	B/LB
VUS	NM_032043.3	BRIP1:c.628C>T(p.Pro210Ser)	N/A	Conflict of interpretation	VUS	NM_032043.3	PM1,PM2,BP4	VUS	ENST00000259008	BP4	12	280104	4.28412e-05	N/A	LB	2020-02-06	LB	LB	Yes	LB
VUS	NM_001211.6	BUB1B:c.3094A>C(p.Asn1032His)	N/A	B	LP	NM_001211.6	PM1,PM2,BP1,BP4,BP6	LB	ENST00000287598	BS2,BP4	201	282894	0.000710513	N/A	B	2020-01-29	N/A	N/A	Yes	B
VUS	NM_004360.5	CDH1:c.1710T>C (p.Asn570=)	N/A	LP	B	NM_004360.5	BS1,BP4,BP6	VUS	ENST00000261769	PP5	6	251476	2.38591e-05	Not cured	LB	2020-02-06	LB	LB	Yes	LB
VUS	NM_000075.4	CDK4:c.776C>T(p.Ser259Leu)	N/A	Conflict of interpretation	LP	NM_000075.4	PM1,BS1,BP4	VUS	ENST00000257904	BP4	27	281920	9.57719e-05	N/A	LB	2020-02-06	LB	LB	Yes	LB
VUS	NM_001005735.2	CHEK2:c.449-5T>A	NM_007194.4(CHEK2):c.320-5T>A	Conflict of interpretation	VUS	NM_001005735.2	PM2,BP4	VUS	ENST00000328354	PP3,BS2	152	282198	0.000538629	N/A	B	2020-01-29	LB	B	Yes	B/LB
VUS	NM_005236.3	ERCC4:c.2395C>T(p.Arg799Trp)	N/A	Conflict of interpretation	LP	NM_005236.3	PM1,PM2,PP3,PP5,BP1	VUS	ENST00000311895	PP3,PP5	125	282702	0.000442162	N/A	P	2020-01-06	N/A	N/A	Yes	P
VUS	NM_000135.4	FANCA:c.2977C>A(p.Gln993Lys)	N/A	B	VUS	NM_000135.4	PM2,PP2,BP4	LB	ENST00000389301	BS2,BP4	119	282726	0.000420902	N/A	B	2020-01-29	LB	B	Yes	B/LB
VUS	NM_000135.4	FANCA:c.3584G>A(p.Arg1195Gln)	N/A	B	LP	NM_000135.4	PM2,PP2,BP4,BP6	LB	ENST00000389301	BS2,BP4	133	278502	0.000477555	N/A	B	2020-01-29	N/A	N/A	Yes	B
VUS	NM_001018113.3	FANCB:c.591T>G(p.Thr197=)	N/A	Not found	LP	NM_001018113.3	PM2,BP4,BP7	LB	ENST00000398334	BP7	4	204977	1.95144e-05	N/A	N/A	N/A	N/A	N/A	Yes	LB
VUS	NM_001018113.3	FANCB:c.989T>C(p.Ile330Thr)	N/A	Conflict of interpretation	B	NM_001018113.3	BS1,BS2,BP1	VUS	ENST00000398334	PP5,BP4	96	204452	0.000469548	N/A	B	2020-01-29	N/A	N/A	Yes	B
VUS	NM_000136.3	FANCC:c.934A>G(p.Ile312Val)	N/A	Conflict of interpretation	LP	NM_000136.3	PM2,BP1,BP4	VUS	ENST00000289081	PP5,BP4	137	282898	0.000484273	N/A	LB	2020-01-29	N/A	N/A	Yes	LB
VUS	NM_001018115.3	FANCD2:c.195G>C(p.Gln65His)	N/A	B	LP	NM_001018115.3	PM1,BS1,BS2	LB	ENST00000287647	PP5,BS2	904	282102	0.00320451	N/A	B	2020-01-29	N/A	N/A	Yes	B
VUS	NM_001018115.3	FANCD2:c.2273G>C(p.Cys758Ser)	N/A	LP	VUS	NM_001018115.3	PM2,PP3,BP6	VUS	ENST00000287647	PP3,BS2	138	282478	0.000488534	N/A	LB	2020-01-29	LB	LB	Yes	LB
VUS	NM_001018115.3	FANCD2:c.990-1G>A	N/A	P	P	NM_001018115.3	PVS1,PM2,PP3	P	ENST00000287647	PVS1,PP3,PP5	14	281514	4.97311e-05	N/A	N/A	N/A	N/A	N/A	Yes	P
VUS	NM_004629.2	FANCG:c.536T>G(p.Leu179Ter)	N/A	Not found	LP	ENST00000378643	PVS1,PM2,BP4	LP	ENST00000378643	PVS1,PM2	not found	not found	not found	N/A	N/A	N/A	N/A	N/A	Yes	LP
VUS	NM_001114636.1	FANCL:c.1111_1114dupATTA(p.Thr372AsnfsTer13)	N/A	Conflict of interpretation	B	NM_001114636.1	PVS1,PP3,BS1,BS2	VUS	ENST00000402135	PM2	838	280420	0.00298837	N/A	B	2020-01-29	N/A	N/A	Yes	B
VUS	NM_001309883.1	GNAS:c.440G>A(p.Arg147Lys)	ENST00000371100 (GNAS):c.627G>A(p.Lys209=)	Not reported	B	NM_001309883.1	PP2,BA1,BP4	LB	ENST00000371100	BS2,BP4,BP7	2872	254502	0.0112848	N/A	N/A	N/A	N/A	N/A	Yes	B
VUS	NM_000245.4	MET:c.2975C>T(p.Thr992Ile)	ENST00000318493(MET):c.3029C>T(p.Thr1010Ile)	Conflict of interpretation	B	NM_000245.4	PP3,PP5,BS1,BS2	VUS	ENST00000318493	PP3,PP5,BS2	2310	280026	0.00824923	N/A	B	2020-01-29	N/A	N/A	Yes	B
VUS	NM_001127500.3	MET:c.3029C>T(p.Thr1010Ile)	NM_000245.4(MET):c.2975C>T (p.Thr992Ile)	Conflict of interpretation	B	NM_001127500.3	PP3,PP5,BS1,BS2	VUS	ENST00000318493	PP3,PP5,BS2	2310	280026	0.00824923	N/A	B	2020-01-29	N/A	N/A	Yes	B
VUS	NM_000249.4	MLH1:c.1852A>G(p.Lys618Glu)	N/A	B/LP	VUS	NM_000249.4	PM1,PM5,PP2,PP3,BS2,BP6	VUS	ENST00000231790	PP3,BS2	973	282826	0.00344028	N/A	B	2020-01-29	B	B	Yes	B
VUS	NM_005590.4	MRE11:c.1727G>A(p.Arg576Gln)	N/A	Conflict of interpretation	LP	NM_005590.4	BS1,BP4	VUS	ENST00000323929	PP5,BP4	96	282768	0.000339501	N/A	LB	2020-01-29	N/A	N/A	Yes	LB
VUS	NM_000179.3	MSH6:c.3961A>G(p.Arg1321Gly)	N/A	Conflict of interpretation	LP	NM_000179.3	PM2,PP2,PP3,PP5	VUS	ENST00000234420	PP3	39	279718	0.000139426	N/A	LB	2020-01-29	LB	LB	Yes	LB
VUS	ENST00000528013.2	MUTYH:c.746G>C(p.Trp249Ser)	ENST00000450313(MUTYH):.788G>C(p.Trp263Ser)/NM_001048174.2(MUTYH):c.704G>C (p.Trp235Ser)	LP	LP	ENST00000528013.2	PVS1,PM2,PP2,PP3	VUS	ENST00000450313	PM2,PP4	435	282806	0.00153816	N/A	LP	2020-02-06	N/A	N/A	Yes	LP
VUS	NM_002485.5	NBN:c.511A>G(p.Ile171Val)	N/A	Conflict of interpretation	VUS	NM_002485.5	PM1,PM2,PP5,BP4	VUS	ENST00000265433	PM1,PP3,PP5,BS2	424	282680	0.00149993	N/A	B	2020-01-29	LB	B	yes	B/LB
VUS	NM_002485.5	NBN:c.643C>T(p.Arg215Trp)	N/A	Conflict of interpretation	B	NM_002485.5	PM1,PP3,PP5,BS1,BS2	VUS	ENST00000265433	PP3,PP5,BS2	692	282230	0.0024519	N/A	B	2020-01-29	N/A	N/A	Yes	B
VUS	NM_000534.5	PMS1:c.1609G>A(p.Glu537Lys)	N/A	LP	LP	NM_000534.5	PP3,BS1,BP1	VUS	ENST00000441310	PP3,BS2	596	280400	0.00212553	N/A	N/A	N/A	N/A	N/A	Yes	LB
VUS	NM_000534.5	PMS1:c.175G>A(p.Glu59Lys)	N/A	LP	LP	NM_000534.5	BS1,BP1,BP4	LB	ENST00000441310	BS2,BP4	773	282826	0.00273313	N/A	LB	2020-01-29	N/A	N/A	Yes	LB
VUS	NM_000534.5	PMS1:c.2377T>C(p.Tyr793His)	N/A	B	LP	NM_000534.5	BS1,BP1,BP4,BP6	LB	ENST00000441310	BS2,BP4,BP6	1390	282330	0.00492332	N/A	B	2020-01-29	N/A	N/A	Yes	B
VUS	NM_000535.7	PMS2:c.2149G>A (p.Val717Met)	N/A	Conflict of interpretation	VUS	NM_000535.7	PM1,PM2,BP4	VUS	ENST00000265849	PM2,BP4	190	268632	0.000707287	N/A	LB	2020-01-29	LB	LB	Yes	LB
VUS	NM_001256849.1	POLD1:c.2017G>A(p.Glu673Lys)	N/A	Conflict of interpretation	B	NM_001256849.1	PP3,BS1,BS2,BP1	VUS	ENST00000440232	PP3	42	28112042	1.49402e-05	N/A	LB	2020-02-06	N/A	N/A	Yes	LB
VUS	NM_001308632.1	POLD1:c.2130G>C(p.Gln710His)	POLD1(NM_001256849.1):c.2052G>C(p.Gln684His)	Conflict of interpretation	B	NM_001308632.1	PP3,BS1,BS2,BP1	VUS	ENST00000440232	PP3	123	281366	0.000437153	N/A	LB	2020-01-29	LB	LB	Yes	LB
VUS	NM_001256849.1	POLD1:c.2275G>A(p.Val759Ile)	N/A	Conflict of interpretation	B	NM_001256849.1	PP3,BS1,BS2,BP1	VUS	ENST00000440232	PP3,PP5,BS2	467	279016	0.00167374	N/A	B	2020-01-29	N/A	N/A	Yes	B
VUS	NM_000264.5	PTCH1:c.3241G>A(p.Val1081Met)	N/A	Conflict of interpretation	B	NM_000264.5	PP3,BS1,BS2,BP1	VUS	ENST00000331920	PP3,PP5	23	251316	9.15182e-05	N/A	LB	2020-02-06	N/A	N/A	Yes	LB
VUS	NM_000264.5	PTCH1:c.3947A>G(p.Tyr1316Cys)	N/A	Conflict of interpretation	B	NM_000264.5	PM1,PP3,BS1,BS2,BP1	VUS	ENST00000331920	PP3,PP5	151	277522	0.000544101	N/A	B	2020-01-29	N/A	N/A	Yes	B
VUS	NM_005732.4	RAD50:c.1534G>T(p.Ala512Ser)	N/A	Conflict of interpretation	VUS	NM_005732.4	BP4	VUS	ENST00000265335	PP5,BP4	75	282194	0.000265775	N/A	LB	2020-01-29	LB	LB	Yes	LB
VUS	NM_005732.4	RAD50:c.1970-1G>T	N/A	Not found	P	NM_005732.4	PVS1,PM2,PP3	P	ENST00000265335	PVS1,PM2,PP3	not found	not found	not found	N/A	N/A	N/A	N/A	N/A	Yes	P
VUS	NM_005732.4	RAD50:c.2548C>T(p.Arg850Cys)	N/A	Conflict of interpretation	VUS	NM_005732.4	not found	LB	ENST00000265335	BS2,BP4	73	281718	0.000259124	N/A	LB	2020-01-29	B	LB	Yes	B/LB
VUS	NM_005732.4	RAD50:c.3253A>G(p.Ile1085Val)	N/A	Conflict of interpretation	VUS	NM_005732.4	BP4	VUS	ENST00000265335	PP5,BP4	79	282670	0.000279478	N/A	B	2020-01-29	LB	B	Yes	B/LB
VUS	NM_004260.4	RECQL4:c.1348G>A(p.Val450Met)	N/A	B	LP	NM_004260.4	PM2,BP1,BP4,BP6	VUS	ENST00000428558	Unrecorded	74	279050	0.000265185	N/A	B	2020-01-29	N/A	N/A	Yes	B
VUS	NM_004260.4	RECQL4:c.1390+3G>A	N/A	Conflict of interpretation	LP	NM_004260.4	BS1,BP4	LB	ENST00000428558	BS2,BP4,BP6	116	278278	0.000416849	N/A	N/A	N/A	N/A	N/A	Yes	LB
VUS	NM_004260.4	RECQL4:c.1576C>T(p.Leu526Phe)	N/A	B	LP	NM_004260.4	PM1,PM2,BP1,BP4,BP6	VUS	ENST00000428558	PM1,BS2	190	276590	0.000686937	N/A	B	2020-01-29	N/A	N/A	Yes	B
VUS	NM_004260.4	RECQL4:c.1847A>G(p.Asn616Ser)	N/A	LP	LP	NM_004260.4	PM1,PM2,BP1,BP4,BP6	VUS	ENST00000428558	PM1,BS2	144	276926	0.000519995	N/A	LB	2020-01-29	N/A	N/A	Yes	LB
VUS	NM_004260.4	RECQL4:c.3317G>A(p.Arg1106His)	N/A	Conflict of interpretation	LP	NM_004260.4	PM1,PM2,PP5,BP1,BP4	VUS	ENST00000428558	Unrecorded	63	275196	0.000228928	N/A	LB	2020-02-06	N/A	N/A	Yes	LB
VUS	NM_004168.4	SDHA:c.1523C>T(p.Thr508Ile)	N/A	B/LP	LP	NM_004168.4	PM2,BP4,BP6	VUS	ENST00000264932	PP3,PP5,BS2	213	281858	0.0007557	N/A	B	2020-01-29	N/A	N/A	Yes	B
VUS	NM_004168.4	SDHA:c.1979C>G(p.Ala660Gly)	N/A	Conflict of interpretation	VUS	NM_004168.4	PM2,PP3	VUS	ENST00000264932	BP4	35	282590	0.000123854	N/A	LB	2020-02-06	LB	LB	Yes	LB
VUS	NM_017841.4	SDHAF2:c.32C>T(p.Ser11Leu)	N/A	LP	B	NM_017841.4	BS1,BS2,BP4,BP6	VUS	ENST00000301761	BP4	96	282170	0.00034022	N/A	LB	2020-01-29	LB	LB	Yes	LB
VUS	NM_003002.4	SDHD:c.149A>G(p.His50Arg)	N/A	Conflict of interpretation	B	NM_003002.4	PP2,PP3,PP5,BS1,BS2	VUS	ENST00000375549	PP3,PP5,BS2	not found	not found	not found	N/A	B	2020-01-29	N/A	N/A	Yes	B
VUS	NM_003002.4	SDHD:c.34G>A (p.Gly12Ser)	N/A	B/LP	B	NM_003002.4	PP2,BS1,BS2,BP4,BP6	LP	ENST00000375549	PP5,BS2,BP4	2060	282762	0.00728528	N/A	B	2020-01-29	N/A	N/A	Yes	B
VUS	NM_032444.4	SLX4:c.1372A>G(p.Lys458Glu)	N/A	Conflict of interpretation	LP	NM_032444.4	PM1,PM2,PP5,BP1,BP4	VUS	ENST00000294008	PP3	212	280908	0.000754695	N/A	LB	2020-01-29	N/A	N/A	Yes	LB
VUS	NM_032444.4	SLX4:c.2824G>C(p.Glu942Gln)	N/A	B/LP	B	NM_032444.4	PM1,PP5,BA1,BP1,BP4,BP6	B	ENST00000294008	BS2,BS3,BP4	2184	282630	0.00772742	N/A	B	2020-01-29	N/A	N/A	Yes	B
VUS	NM_032444.4	SLX4:c.2924C>T(p.Pro975Leu)	N/A	B	B	NM_032444.4	PM1,PP5,BS1,BS2,BP1,BP4,BP6	LB	ENST00000294008	PP5,BS2,BP4	908	251262	0.00361376	N/A	B	2020-01-29	N/A	N/A	Yes	B
VUS	NM_032444.4	SLX4:c.5029C>T(p.Pro1677Ser)	N/A	B/LP	VUS	NM_032444.4	PS1,PM1,PM2,PP5,BP1,BP4,BP6	LB	ENST00000294008	PP5,BS2,BP4	391	282890	0.00138216	N/A	B	2020-01-29	LB	B	Yes	B/LB
VUS	NM_000546.6	TP53:c.869G>A(p.Arg290His)	N/A	B	VUS	NM_000546.6	PM1,PM5,PP2,PP5,BS1,BS2	VUS	ENST00000269305	PP2,PP5,BP4	43	282874	0.000152011	B	VUS	2020-02-06	N/A	N/A	Yes	B
VUS	NM_000553.6	WRN:c.2500C>T(p.Arg834Cys)	N/A	B/LP	B	NM_000553.6	PM1,PP3,PP5,BS1,BS2,BP6	Invalid AN	invalid AN	invalid AN	712	251178	0.00283464	N/A	B	2020-01-29	N/A	N/A	Yes	B
